# Supplementary material for: Lack of Association Between Genetic Variants at ACE2 and TMPRSS2 Genes Involved in SARS-CoV-2 Infection and Human Quantitative Phenotypes
Source: Front Genet. 2020 Jun 8;11:613. doi: 10.3389/fgene.2020.00613 (PMC7295011; doi:10.3389/fgene.2020.00613)
Supplement: Supplementary file 1 [file Table_1.XLSX]

## Sheet: quantitative_phenotypes
Supplementart Table 1 - Description of quantitative phenotypes and basic descriptives
All the quantitative phenotypes analysed in this study are listed in this table. Each phenotype has an Abbreviation, source of the measurement (Measurement type), a phenotype description (Phenotype (Measure)) and unit of measurement. The total number of individuals for which the phenotype is available (total_individuals), subdivided into females (n_females) and females (n_males) is also given. Fi…
Abbreviation	Measurement type	Phenotype (Measure)	total_individuals	n_females	n_males	mean_value	Standard deviation	Missing
AF	Lab_Blood	Alkaline Phosphatase (U/L)	10861	6420	4441	67.26	37.18	25478
ALBTO	Lab_urine	Albumin Timed Overnight urine (mg/L)	451	235	216	8.88	28.55	35888
ALPA	Lab_Blood	Apolipo A1 (g/L)	504	302	202	1.59	0.27	35835
ALPB	Lab_Blood	Apolipo B100 (g/L)	504	302	202	0.89	0.24	35835
ALT	Lab_Blood	ALAT (U/L)	10857	6418	4439	22.64	15.36	25482
AST	Lab_Blood	ASAT (U/L)	10861	6420	4441	24.24	10.04	25478
BA	Lab_Blood	Basophilic Granulocytes (10E9/L)	35278	20627	14651	0.03	0.02	1061
BALB	Lab_Blood	Albumin (g/L)	10861	6420	4441	45.22	2.47	25478
BAP	Lab_Blood	Basophilic Granulocytes (%)	35278	20627	14651	0.53	0.32	1061
BKR	Lab_Blood	Creatinine (umol/L)	36112	21108	15004	71.57	14.23	227
BMI	Anthropometry	Body Mass Index (Kg/m^2)	36205	21165	15040	25.04	4.55	134
CA	Lab_Blood	Calcium (mmol/L)	10861	6420	4441	2.28	0.08	25478
CHO	Lab_Blood	Cholesterol (mmol/L)	36112	21108	15004	4.91	1.02	227
DBP	Blood_pressure	Diastolic Blood Pressure (mmHg)	36194	21158	15036	71.44	9.79	145
EO	Lab_Blood	Eosinophil Granulocytes (10E9/L)	35494	20743	14751	0.19	0.15	845
EOP	Lab_Blood	Eosinophil Granulocytes (%)	35494	20743	14751	3.23	2.3	845
ER	Lab_Blood	Erythrocytes (10E12/L)	36068	21086	14982	4.72	0.39	271
FEF25	Lung_Measurement	FEF25 of MAXFVCFEV1 (L)	27531	16018	11513	6.45	1.98	8808
FEF25_75	Lung_Measurement	FEF25_75 of MAXFVCFEV1 (L)	27531	16018	11513	3.14	1.22	8808
FEF50	Lung_Measurement	FEF50 of MAXFVCFEV1 (L)	27531	16018	11513	3.77	1.35	8808
FEF75	Lung_Measurement	FEF75 of MAXFVCFEV1 (L)	27531	16018	11513	1.33	0.7	8808
FEV1	Lung_Measurement	FEV1 (highest value) (L)	27531	16018	11513	3.45	0.9	8808
FOS	Lab_Blood	Phosphate (mmol/L)	10861	6420	4441	0.93	0.18	25478
FT3	Lab_Blood	Free T3 (pmol/L)	9618	5686	3932	5.33	0.86	26721
FT4	Lab_Blood	Free T4 (pmol/L)	9619	5687	3932	15.81	2.33	26720
FVC	Lung_Measurement	FVC (highest value) (L)	27531	16018	11513	4.41	1.15	8808
GEWICHT	Anthropometry	Weight (Kg)	36205	21165	15040	76.25	17.22	134
GGT	Lab_Blood	Gamma-GT (U/L)	10861	6420	4441	24.89	20.06	25478
GLU	Lab_Blood	Glucose (mmol/L)	35959	21023	14936	4.93	0.79	380
GR	Lab_Blood	Neutrophil Granulocytes (10E9/L)	35546	20780	14766	3.18	1.18	793
GRP	Lab_Blood	Neutrophil Granulocytes (%)	35546	20780	14766	53.04	8.79	793
HAL1	Lab_Blood	Apolipo A1 (g/L)	6059	3553	2506	1.49	0.26	30280
HALB	Lab_Blood	Apolipo B100 (g/L)	6057	3552	2505	0.88	0.24	30282
HB	Lab_Blood	Hemoglobin (mmol/L)	36069	21087	14982	8.75	0.77	270
HB1C	Lab_Blood	HbA1c (mmol/mol)	33680	19691	13989	36.73	4.74	2659
HBAC	Lab_Blood	HbA1c (%)	35944	21016	14928	5.51	0.43	395
HBF	Blood_pressure	Pulse rate in (beats/min)	36186	21154	15032	71.48	10.96	153
HDC	Lab_Blood	HDL Cholesterol (mmol/L)	36112	21108	15004	1.5	0.38	227
HEUPOMV	Anthropometry	Hip circumference (cm)	36204	21164	15040	96.89	11.3	135
HR	Electrocardiography	Heart rate (beats per minute)	33435	19747	13688	66.81	11.07	2904
HT	Lab_Blood	Hematocrit (red blood cell volume / total volume)	36069	21087	14982	0.42	0.03	270
K	Lab_Blood	Potassium (mmol/L)	36109	21105	15004	3.84	0.31	230
LCRP	Lab_Blood	hsCRP (mg/L)	9675	5782	3893	2.51	4.48	26664
LDC	Lab_Blood	LDL Cholesterol (mmol/L)	36112	21108	15004	3.08	0.92	227
LENGTE	Anthropometry	Length (cm)	36205	21165	15040	173.79	11.07	134
LEU	Lab_Blood	Leukocytes (10E9/L)	36069	21087	14982	5.95	1.63	270
LY	Lab_Blood	Lymphocytes (10E9/L)	35546	20780	14766	2.03	0.59	793
LYP	Lab_Blood	Lymphocytes (%)	35546	20780	14766	35.03	8.03	793
MAP	Blood_pressure	Mean Average Pressure (mmHg)	36191	21155	15036	90.9	10.62	148
MAXFVCFEV1	Lung_Measurement	FVC + FEV1 (highest value) (L)	27531	16018	11513	7.84	2.02	8808
MO	Lab_Blood	Monocytes (10E9/L)	35545	20780	14765	0.48	0.15	794
MOP	Lab_Blood	Mononuclear Cells (%)	35545	20780	14765	8.18	1.98	794
NA	Lab_Blood	Sodium (mmol/L)	10852	6415	4437	141.8	1.77	25487
P	Electrocardiography	P wave (ms)	32940	19491	13449	111.19	12.72	3399
P_AXIS	Electrocardiography	P-axis (degrees)	32877	19460	13417	52.84	22.67	3462
PEF	Lung_Measurement	PEF of MAXFVCFEV1 (L)	27531	16018	11513	7.85	2.25	8808
PQ	Electrocardiography	PQ interval (ms)	33434	19747	13687	157.67	30.38	2905
QRS	Electrocardiography	QRS complex (ms)	33434	19747	13687	94.28	12.96	2905
QRS_AXIS	Electrocardiography	QRS-axis (degrees)	33214	19632	13582	60.47	35.45	3125
QT	Electrocardiography	QT interval (ms)	33434	19747	13687	396.71	27.49	2905
QTC	Electrocardiography	QT interval corrected for 60bpm	33434	19747	13687	408.73	18.18	2905
SBP	Blood_pressure	Systolic Blood Pressure (mmHg)	36194	21158	15036	122.59	15.56	145
T_AXIS	Electrocardiography	T-axis (degrees)	33397	19723	13674	47.25	21.77	2942
TGL	Lab_Blood	Triglycerides (mmol/L)	36112	21108	15004	1.09	0.73	227
TR	Lab_Blood	Thrombocytes (10E9/L)	36049	21074	14975	249.51	54.94	290
TSH	Lab_Blood	TSH (mU/L)	9599	5677	3922	2.6	3.71	26740
U24HVOL	Measurement_Urine	24 hour urine volume (mL)	36009	21034	14975	1704.88	807.13	330
UKR24	Lab_urine	Creatinine 24-hrs urine (mmol/L)	32654	19313	13341	8.38	4.07	3685
UKRO	Lab_urine	Creatinine morning urine (mmol/L)	9567	5662	3905	12.34	5.99	26772
UKRTO	Lab_urine	Creatinine Timed Overnight urine (mmol/L)	3341	1712	1629	13.41	6.21	32998
UR	Lab_Blood	Ureum (mmol/L)	10861	6420	4441	5.07	1.28	25478
UZ	Lab_Blood	Uric Acid (mmol/L)	10861	6420	4441	0.29	0.07	25478
AAT	Cytokine_measurement	(mg/mL)	527	240	287	0.955408	0.525404	35812
Adiponectin	Cytokine_measurement	(µg/mL)	527	240	287	4.04345	2.1641	35812
Citrullin	Cytokine_measurement	(mol/L)	386	171	215	43.4689	11.6639	35953
ENSG00000003436	Olink_measurement	TFPI	526	241	285	5.07856	0.464299	35813
ENSG00000005381	Olink_measurement	MPO	526	241	285	5.06045	0.435915	35813
ENSG00000007908	Olink_measurement	SELE	526	241	285	5.04283	0.581951	35813
ENSG00000008438	Olink_measurement	PGLYRP1	526	241	285	5.08315	0.520042	35813
ENSG00000011422	Olink_measurement	PLAUR	526	241	285	5.06398	0.439077	35813
ENSG00000018236	Olink_measurement	CNTN1	526	241	285	5.03515	0.396547	35813
ENSG00000026103	Olink_measurement	FAS	526	241	285	5.08591	0.477134	35813
ENSG00000028137	Olink_measurement	TNFRSF1B	526	241	285	5.06893	0.448595	35813
ENSG00000030582	Olink_measurement	GRN	526	241	285	5.06069	0.404487	35813
ENSG00000067182	Olink_measurement	TNFRSF1A	526	241	285	5.08045	0.395461	35813
ENSG00000072274	Olink_measurement	TFRC	526	241	285	5.09209	0.547425	35813
ENSG00000074181	Olink_measurement	NOTCH3	526	241	285	5.07199	0.461547	35813
ENSG00000087245	Olink_measurement	MMP2	526	241	285	5.06731	0.514577	35813
ENSG00000091704	Olink_measurement	CPA1	526	241	285	5.08297	0.710973	35813
ENSG00000100985	Olink_measurement	MMP9	526	241	285	5.12187	0.735275	35813
ENSG00000101160	Olink_measurement	CTSZ	526	241	285	5.07931	0.445568	35813
ENSG00000102524	Olink_measurement	TNFSF13B	526	241	285	5.04462	0.425554	35813
ENSG00000102575	Olink_measurement	ACP5	526	241	285	5.04986	0.449224	35813
ENSG00000102962	Olink_measurement	CCL22	526	241	285	5.00736	0.992869	35813
ENSG00000104368	Olink_measurement	PLAT	526	241	285	5.08749	0.784863	35813
ENSG00000104918	Olink_measurement	RETN	526	241	285	5.04764	0.509991	35813
ENSG00000105852	Olink_measurement	PON3	526	241	285	5.05879	0.690546	35813
ENSG00000106178	Olink_measurement	CCL24	526	241	285	5.05295	0.934157	35813
ENSG00000106366	Olink_measurement	SERPINE1	526	241	285	5.20304	0.966963	35813
ENSG00000106538	Olink_measurement	RARRES2	526	241	285	5.05716	0.381326	35813
ENSG00000108578	Olink_measurement	BLMH	526	241	285	5.07133	0.49868	35813
ENSG00000108622	Olink_measurement	ICAM2	526	241	285	5.026	0.479069	35813
ENSG00000108691	Olink_measurement	CCL2	526	241	285	5.09053	0.452726	35813
ENSG00000108821	Olink_measurement	COL1A1	526	241	285	5.01886	0.428608	35813
ENSG00000110799	Olink_measurement	VWF	526	241	285	5.03203	1.09412	35813
ENSG00000111321	Olink_measurement	LTBR	526	241	285	5.04981	0.367574	35813
ENSG00000112195	Olink_measurement	TREML2	526	241	285	5.05175	0.470144	35813
ENSG00000115457	Olink_measurement	IGFBP2	526	241	285	5.0758	0.720649	35813
ENSG00000115590	Olink_measurement	IL1R2	526	241	285	5.0689	0.426691	35813
ENSG00000115594	Olink_measurement	IL1R1	526	241	285	5.05193	0.381409	35813
ENSG00000115602	Olink_measurement	IL1RL1	526	241	285	5.0645	0.589273	35813
ENSG00000117984	Olink_measurement	CTSD	526	241	285	5.10918	0.514151	35813
ENSG00000118785	Olink_measurement	SPP1	526	241	285	5.07475	0.590663	35813
ENSG00000119888	Olink_measurement	EPCAM	526	241	285	5.02985	1.09292	35813
ENSG00000120937	Olink_measurement	NPPB	526	241	285	5.13349	0.996893	35813
ENSG00000122861	Olink_measurement	PLAU	526	241	285	5.04828	0.470564	35813
ENSG00000124102	Olink_measurement	PI3	526	241	285	5.06882	0.635101	35813
ENSG00000125810	Olink_measurement	CD93	526	241	285	5.06084	0.36892	35813
ENSG00000130164	Olink_measurement	LDLR	526	241	285	5.062	0.614666	35813
ENSG00000130513	Olink_measurement	GDF15	526	241	285	5.10748	0.568505	35813
ENSG00000131981	Olink_measurement	LGALS3	526	241	285	5.07931	0.457472	35813
ENSG00000133048	Olink_measurement	CHI3L1	526	241	285	5.08992	0.779129	35813
ENSG00000133063	Olink_measurement	CHIT1	526	241	285	5.13444	1.54144	35813
ENSG00000133661	Olink_measurement	SFTPD	526	241	285	5.10654	0.695896	35813
ENSG00000134460	Olink_measurement	IL2RA	526	241	285	5.04803	0.466951	35813
ENSG00000137496	Olink_measurement	IL18BP	526	241	285	5.07357	0.445689	35813
ENSG00000142798	Olink_measurement	HSPG2	526	241	285	5.06462	0.376144	35813
ENSG00000146648	Olink_measurement	EGFR	526	241	285	5.04191	0.342126	35813
ENSG00000146678	Olink_measurement	IGFBP1	526	241	285	4.96851	1.05617	35813
ENSG00000149968	Olink_measurement	MMP3	526	241	285	5.08441	0.741758	35813
ENSG00000152595	Olink_measurement	MEPE	526	241	285	5.05527	0.687745	35813
ENSG00000153002	Olink_measurement	CPB1	526	241	285	5.09217	0.66545	35813
ENSG00000157150	Olink_measurement	TIMP4	526	241	285	5.10791	0.531482	35813
ENSG00000157873	Olink_measurement	TNFRSF14	526	241	285	5.075	0.394046	35813
ENSG00000158769	Olink_measurement	F11R	526	241	285	5.10062	0.526554	35813
ENSG00000160180	Olink_measurement	TFF3	526	241	285	4.96002	1.04148	35813
ENSG00000160213	Olink_measurement	CSTB	526	241	285	5.10399	0.59594	35813
ENSG00000160255	Olink_measurement	ITGB2	526	241	285	5.0842	0.459457	35813
ENSG00000160712	Olink_measurement	IL6R	526	241	285	5.05046	0.466424	35813
ENSG00000161573	Olink_measurement	CCL16	526	241	285	5.06606	0.620926	35813
ENSG00000161921	Olink_measurement	CXCL16	526	241	285	5.04844	0.38812	35813
ENSG00000163453	Olink_measurement	IGFBP7	526	241	285	5.08169	0.455452	35813
ENSG00000164265	Olink_measurement	SCGB3A2	526	241	285	5.00991	0.822139	35813
ENSG00000164305	Olink_measurement	CASP3	526	241	285	5.17716	0.881986	35813
ENSG00000164761	Olink_measurement	TNFRSF11B	526	241	285	5.05825	0.420719	35813
ENSG00000166825	Olink_measurement	ANPEP	526	241	285	5.03828	0.400242	35813
ENSG00000167601	Olink_measurement	AXL	526	241	285	5.05057	0.41568	35813
ENSG00000167755	Olink_measurement	KLK6	526	241	285	5.067	0.435476	35813
ENSG00000169174	Olink_measurement	PCSK9	526	241	285	5.04522	0.51254	35813
ENSG00000170017	Olink_measurement	ALCAM	526	241	285	5.05018	0.369721	35813
ENSG00000170323	Olink_measurement	FABP4	526	241	285	5.09898	0.691224	35813
ENSG00000171747	Olink_measurement	LGALS4	526	241	285	5.06668	0.52899	35813
ENSG00000172232	Olink_measurement	AZU1	526	241	285	5.10032	0.608793	35813
ENSG00000173535	Olink_measurement	TNFRSF10C	526	241	285	5.03977	0.581022	35813
ENSG00000174175	Olink_measurement	SELP	526	241	285	5.09972	0.596278	35813
ENSG00000177575	Olink_measurement	CD163	526	241	285	5.06304	0.520837	35813
ENSG00000177663	Olink_measurement	IL17RA	526	241	285	5.02816	0.528268	35813
ENSG00000179776	Olink_measurement	CDH5	526	241	285	5.03543	0.819696	35813
ENSG00000185559	Olink_measurement	DLK1	526	241	285	5.10723	0.649566	35813
ENSG00000196411	Olink_measurement	EPHB4	526	241	285	5.05332	0.31923	35813
ENSG00000196415	Olink_measurement	PRTN3	526	241	285	5.06146	0.565239	35813
ENSG00000197461	Olink_measurement	PDGFA	526	241	285	5.17565	0.992154	35813
ENSG00000198053	Olink_measurement	SIRPA	526	241	285	5.04742	0.46988	35813
ENSG00000198125	Olink_measurement	MB	526	241	285	5.08523	0.575047	35813
ENSG00000261371	Olink_measurement	PECAM1	526	241	285	5.07927	0.451487	35813
ENSG00000262655	Olink_measurement	SPON1	526	241	285	5.06585	0.305521	35813
ENSG00000267596	Olink_measurement	CCL15	526	241	285	5.02801	0.571063	35813
hs-CRP	Cytokine_measurement	(µg/mL)	524	239	285	2.64828	3.13974	35815
IL-18	Cytokine_measurement	(pg/mL)	413	191	222	91.0218	99.8487	35926
IL-18bpx	Cytokine_measurement	(ng/mL)	527	240	287	15.9203	5.86487	35812
IL.1.Beta	Cytokine_measurement	(g/L)	386	171	215	0.719819	1.32289	35953
IL.10	Cytokine_measurement	(g/L)	386	171	215	1.0178	0.855038	35953
IL.12P70	Cytokine_measurement	(g/L)	386	171	215	1.48676	2.53437	35953
IL.6	Cytokine_measurement	(g/L)	386	171	215	1.70464	6.9922	35953
IL.8	Cytokine_measurement	(g/L)	386	171	215	2.65285	5.68162	35953
Leptin	Cytokine_measurement	(ng/mL)	527	240	287	14.9685	15.4773	35812
Resistin	Cytokine_measurement	(ng/mL)	527	240	287	16.1822	6.91619	35812
TNF.Alpha	Cytokine_measurement	(g/L)	386	171	215	1.17891	3.00461	35953
