# Supplementary material for: Lack of Association Between Genetic Variants at ACE2 and TMPRSS2 Genes Involved in SARS-CoV-2 Infection and Human Quantitative Phenotypes
Source: Front Genet. 2020 Jun 8;11:613. doi: 10.3389/fgene.2020.00613 (PMC7295011; doi:10.3389/fgene.2020.00613)
Supplement: Supplementary file 2 [file Table_2.XLSX]

## Sheet: drug_occurences
Supplementary Table 2 - Description of medication use categories and the total number of users analyzed.
This table lists all the drug categories that were analysed (ATC_code), the name of the drug category, and the total number of users of this medication (total_users), which is further divided into male users and female users.
ATC_code	medication_category_name	total_users	male_users	females_users
A02B	Drugs for peptic ulcer and gastro-oesophageal reflux disease	2559	1026	1533
A03F	Propulsives	109	30	79
A06A	Drugs for constipation	843	173	670
A07E	Intestinal anti-inflammatory agents	162	67	95
A10A	Insulins and analogues	197	95	102
A10B	Blood glucose lowering drugs, excluding insulins	458	234	224
A12A	Calcium	409	68	341
B01A	Antithrombotic agents	1214	731	483
B03A	Iron preparations	133	15	118
B03B	Vitamin B12 and folic acid	384	93	291
C01D	Vasodilators used in cardiac diseases	100	70	30
C03A	Low-ceiling diuretics, thiazides	863	334	529
C03C	High-ceiling diuretics	114	38	76
C07A	Beta blocking agents	1710	694	1016
C08C	Selective calcium channel blockers with mainly vascular effects	464	232	232
C08D	Selective calcium channel blockers with direct cardiac effects	139	67	72
C09A	ACE inhibitors, plain	1005	552	453
C09B	ACE inhibitors, combinations	144	82	62
C09C	Angiotensin II receptor blockers (ARBs), plain	731	335	396
C09D	Angiotensin II receptor blockers (ARBs), combinations	202	88	114
C10A	Lipid modifying agents, plain	1889	1024	865
D01A	Antifungals for topical use	244	112	132
D02A	Emollients and protectives	221	82	139
D06A	Antibiotics for topical use	101	48	53
D07A	Corticosteroids, plain	897	348	549
D07X	Corticosteroids, other combinations	114	52	62
D11A	Other dermatological preparations	101	47	54
G02B	Contraceptives for topical use	1402	0	1402
G03A	Hormonal contraceptives for systemic use	4142	0	4142
G03C	Estrogens	178	0	178
G03H	Antiandrogens	305	1	304
G04C	Drugs used in benign prostatic hypertrophy	236	234	2
H02A	Corticosteroids for systemic use, plain	187	78	109
H03A	Thyroid preparations	961	113	848
J01A	Tetracyclines	101	31	70
J01C	Beta-lactam antibacterials, penicillins	378	163	215
J02A	Antimycotics for systemic use	523	234	289
L04A	Immunosuppressants	215	87	128
M01A	Anti-inflammatory and antirheumatic products, non-steroids	1274	412	862
M05B	Drugs affecting bone structure and mineralization	234	44	190
N02A	Opioids	224	67	157
N02B	Other analgesics and antipyretics	287	114	173
N02C	Antimigraine preparations	661	95	566
N03A	Antiepileptics	299	129	170
N05A	Antipsychotics	158	61	97
N05B	Anxiolytics	454	105	349
N05C	Hypnotics and sedatives	483	125	358
N06A	Antidepressants	1562	374	1188
N06B	Psychostimulants, agents used for ADHD and nootropics	305	188	117
N07C	Antivertigo preparations	117	39	78
R01A	Decongestants and other nasal preparations for topical use	1512	580	932
R03A	Adrenergics, inhalants	2270	908	1362
R03B	Other drugs for obstructive airway diseases, inhalants	998	412	586
R03D	Other systemic drugs for obstructive airway diseases	128	47	81
R06A	Antihistamines for systemic use	1746	644	1102
S01E	Antiglaucoma preparations and miotics	138	74	64
S01G	Decongestants and antiallergics	193	65	128
S01X	Other ophthalmologicals	208	53	155
