# Supplementary material for: Lack of Association Between Genetic Variants at ACE2 and TMPRSS2 Genes Involved in SARS-CoV-2 Infection and Human Quantitative Phenotypes
Source: Front Genet. 2020 Jun 8;11:613. doi: 10.3389/fgene.2020.00613 (PMC7295011; doi:10.3389/fgene.2020.00613)
Supplement: Supplementary file 3 [file Table_3.XLSX]

## Sheet: top_variant_all_drugs
Supplementary Table 3. Association results for individual drugs use in the UKBiobank
This table reports the association results detected in the UKBiobank as reported in the Neale's lab website (see URLs). For each variant (snp_name) and drug (drug_name), the table reports the corresponding ATC code, the number of users, the analysis type, the effect allele and its frequency, the expected number of cases who also carry the effect allele, the effect size (beta) with its standard er…
ATC	drug_name	total_users	analysis	snp_name	effect_allele	allele_frequency	expected_case_minor_AC	beta	se	p
M01A	glucosamine	34219	All	X:15597568:A:G	G	0.0465713	2255.26	0.00365069	0.00117946	0.00196686
C09D	candesartan_cilexetil	--	Females only	X:15597043:A:T	A	0.381902	1419.15	-0.000852866	0.000321368	0.00795833
M01A	glucosamine	--	Males only	X:15597568:A:G	G	0.0463832	822.282	0.00352118	0.00133634	0.00841585
D07A	budesonide	1144	All	21:42920296:A:G	G	0.293106	446.107	-0.000244473	0.000118383	0.0389138
D07A	budesonide	--	Females only	21:42920296:A:G	G	0.292772	269.35	-0.000341157	0.000171293	0.0464099
M01A	glucosamine	--	Females only	X:15597568:A:G	G	0.046733	1434.61	0.003843	0.00209346	0.0664005
C09D	candesartan_cilexetil	6518	All	X:15597043:A:T	A	0.382104	2961.3	-0.000370572	0.000206211	0.0723286
M01A	meloxicam	1482	All	X:15597568:A:G	G	0.0465713	96.6819	-0.000450945	0.000254235	0.0761076
D07A	fluticasone	--	Males only	21:42920296:A:G	G	0.293494	416.762	-0.000359097	0.000246763	0.145607
M01A	meloxicam	--	Males only	X:15597568:A:G	G	0.0463832	33.3032	-0.000366688	0.000277075	0.185695
M01A	meloxicam	--	Females only	X:15597568:A:G	G	0.046733	63.4634	-0.000596231	0.000461238	0.196125
D07A	prednisolone	--	Females only	21:42920296:A:G	G	0.292772	702.652	0.000302937	0.000276062	0.272488
C09D	irbesartan	4200	All	X:15597043:A:T	A	0.382104	1967.07	-0.000178427	0.000168459	0.289523
C09D	losartan	--	Males only	X:15597043:A:T	A	0.382337	1235.71	0.00024461	0.000246518	0.321072
M01A	diclofenac	--	Males only	X:15597568:A:G	G	0.0463832	296.76	-0.000799961	0.000819727	0.329122
C09D	valsartan	2592	All	X:15597043:A:T	A	0.382104	1304.5	0.000125229	0.0001374	0.362072
D07A	fluticasone	--	Females only	21:42920296:A:G	G	0.292772	508.252	0.00020598	0.000235014	0.380781
D07A	prednisolone	--	Males only	21:42920296:A:G	G	0.293494	530.05	-0.000240605	0.000278165	0.387055
D07A	budesonide	--	Males only	21:42920296:A:G	G	0.293494	176.683	-0.000132868	0.000160927	0.409008
M01A	ibuprofen	67388	All	X:15597568:A:G	G	0.0465713	4191.88	0.00124982	0.00155529	0.421633
C09D	irbesartan	--	Males only	X:15597043:A:T	A	0.382337	1080.49	-0.000175668	0.000230713	0.446413
C09D	losartan	6067	All	X:15597043:A:T	A	0.382104	2497.43	0.00013834	0.000189576	0.465553
C09D	irbesartan	--	Females only	X:15597043:A:T	A	0.381902	886.778	-0.000177889	0.000254631	0.484793
C09D	valsartan	--	Females only	X:15597043:A:T	A	0.381902	616.391	0.000142457	0.00021254	0.502692
M01A	diclofenac	--	Females only	X:15597568:A:G	G	0.046733	406.203	0.000721167	0.00115569	0.53262
C09D	valsartan	--	Males only	X:15597043:A:T	A	0.382337	688.207	0.000113628	0.000184473	0.537922
D07A	beclometasone	--	Males only	21:42920296:A:G	G	0.293494	873.439	0.00015607	0.000356487	0.661531
M01A	diclofenac	10708	All	X:15597568:A:G	G	0.0465713	702.76	-0.000234999	0.000679098	0.729308
C09D	candesartan_cilexetil	--	Males only	X:15597043:A:T	A	0.382337	1542.35	-8.85426e-05	0.00027499	0.747465
D07A	fluticasone	2544	All	21:42920296:A:G	G	0.293106	925.042	-5.48078e-05	0.000170232	0.747483
D07A	beclometasone	--	Females only	21:42920296:A:G	G	0.292772	1060.42	-0.000103038	0.000338673	0.760945
D07A	prednisolone	3266	All	21:42920296:A:G	G	0.293106	1232.8	5.06055e-05	0.000196375	0.79664
M01A	naproxen	--	Females only	X:15597568:A:G	G	0.046733	120.478	-0.000150749	0.00063466	0.812248
M01A	naproxen	--	Males only	X:15597568:A:G	G	0.0463832	97.312	7.86306e-05	0.000472616	0.867863
C09D	losartan	--	Females only	X:15597043:A:T	A	0.381902	1261.81	-4.16073e-05	0.000303206	0.890854
M01A	ibuprofen	--	Females only	X:15597568:A:G	G	0.046733	2651.82	0.000367086	0.00274027	0.893434
M01A	ibuprofen	--	Males only	X:15597568:A:G	G	0.046733	2651.82	0.000367086	0.00274027	0.893434
D07A	beclometasone	4811	All	21:42920296:A:G	G	0.293106	1933.91	2.06692e-05	0.000245593	0.932929
M01A	naproxen	4048	All	X:15597568:A:G	G	0.0465713	217.767	-4.04601e-06	0.000380949	0.991526
